# Supplementary material for: Impact of schizophrenia genetic liability on the association between schizophrenia and physical illness: data-linkage study
Source: BJPsych Open. 2020 Nov 10;6(6):e139. doi: 10.1192/bjo.2020.42 (PMC7745237; doi:10.1192/bjo.2020.42)
Supplement: Supplementary file 1 [file S2056472420000423sup001.xlsx]

## Sheet: Supplementary Table 1
Supplementary Table 1
Read codes/ICD10 codes for congenital disorders and the measurement values associated with the Read codes for individuals’ height and BMI.
Outcome	Read Code	Description
Congenital disorders	14H3.	H/O: cleft lip
	14H2.	H/O: cleft palate
	P9...	Cleft palate and lip
	P90..	Cleft palate
	P900.	Cleft palate, unspecified
	P901.	Unilateral complete cleft palate
	P902.	Unilateral incomplete cleft palate
	P903.	Bilateral complete cleft palate
	P904.	Bilateral incomplete cleft palate
	P905.	Central complete cleft palate
	P906.	Central incomplete cleft palate
	P907.	Complete cleft palate NOS
	P908.	Incomplete cleft palate NOS
	P909.	Cleft uvula
	P90A.	Cleft soft palate, bilateral
	P90B.	Cleft hard palate, bilateral
	P90C.	Cleft hard palate, unilateral
	P90z.	Cleft palate NOS
	P91..	Cleft lip (harelip)
	P910.	Cleft lip, unspecified
	P911.	Unilateral complete cleft lip
	P912.	Unilateral incomplete cleft lip
	P913.	Bilateral complete cleft lip
	P914.	Bilateral incomplete cleft lip
	P915.	Central cleft lip
	P91z.	Cleft lip NOS
	P92..	Cleft palate with cleft lip
	P920.	Cleft palate with cleft lip, unspecified
	P921.	Unilateral complete cleft palate with cleft lip
	P922.	Unilateral incomplete cleft palate with cleft lip
	P923.	Bilateral complete cleft palate with cleft lip
	P924.	Bilateral incomplete cleft palate with cleft lip
	P925.	Central complete cleft palate with cleft lip
	P926.	Central incomplete cleft palate with cleft lip
	P927.	Cleft hard palate with cleft soft palate, bilateral
	P928.	Cleft hard palate with cleft soft palate, unilateral
	P92A.	Cleft hard palate with cleft lip, bilateral
	P92B.	Cleft hard palate with cleft lip, unilateral
	P92z.	Cleft palate with cleft lip NOS
	Pyu4.	[X]Cleft lip and cleft palate
	Pyu40	[X]Cleft palate, unspecified, bilateral
	Pyu41	[X]Unspecified cleft palate with cleft lip, bilateral
	PA24.	Congenital fistula of lip
	PA2A.	Other anomalies of lip
	PA2A0	Congenital ectropion of lip
	PA2Az	Other anomaly of lip NOS
	PA25.	Other mouth anomalies
	PA250	Congenital absence of uvula
	PA251	High arched palate
	PA25y	Other congenital anomaly of palate
	PA25z	Other mouth anomalies NOS
	PC60.	Hypospadias
	PC600	Hypospadias, penile
	PC601	Hypospadias, penoscrotal
	PC602	Hypospadias, perineal
	PC603	Hypospadias, balanic
	PD62.	Congenital urethral valvular stricture
	PDyz1	Hypospadias, female
	PD0..	Renal agenesis and dysgenesis
	PD00.	Renal agenesis, unspecified
	PD000	Bilateral renal agenesis
	PD001	Unilateral renal agenesis
	PD002	Unilateral renal agenesis with contralateral hypoplasia or dysplasia
	PD00z	Renal agenesis, unspecified NOS
	PD03.	Hypoplasia of kidney
	PD030	Bilateral renal hypoplasia
	PD031	Unilateral renal hypoplasia
	PD032	Segmental renal hypoplasia
	PD0z.	Renal agenesis or dysgenesis NOS
	PD38.	Horseshoe kidney
	C39..	Disorders of the immune mechanism
	C391.	Deficiencies of cell-mediated immunity
	C3910	Predominantly T-cell immuno-deficiency NOS
	C3911	Di George syndrome
	C3921	Severe combined immunodeficiency
	C3922	Thymic aplasia or dysplasia with immunodeficiency
	C3923	Severe combined immunodefiency with reticular dysgenesis
	C3924	Severe combined immunodeficiency with low T- and B-cell numbers
	C3925	Severe combined immunodeficiency with low or normal B-cell numbers
	P603.	Right hypoplastic heart syndrome
	P67..	Hypoplastic left heart syndrome
	P710.	Hypoplasia of aortic arch, unspecified
	P7216	Vascular ring, aorta
	P7222	Hypoplasia of aorta
	P711.	Preductal coarctation of aorta
	P712.	Postductal coarctation of aorta
	P52..	Tetralogy of Fallot
	P520.	Tetralogy of Fallot, unspecified
	P521.	Pentalogy of Fallot
	P52z.	Tetralogy of Fallot NOS
	P70..	Patent ductus arteriosus
	P502.	Persistent truncus arteriosus
	P51..	Transposition of great vessels
	P510.	Total great vessel transposition
	P511.	Double outlet right ventricle
	P5110	Double outlet right ventricle, unspecified
	P5111	Dextratransposition of aorta
	P5112	Incomplete great vessel transposition
	P5113	Taussig-Bing syndrome
	P511z	Double outlet right ventricle NOS
	P512.	Corrected great vessel transposition
	P51y.	Other specified transposition of great vessels
	P51z.	Great vessel transposition NOS
	P610.	Congenital tricuspid atresia
	P61z.	Congenital tricuspid atresia or stenosis NOS
	P71..	Coarctation of aorta
	P710.	Hypoplasia of aortic arch, unspecified
	P711.	Preductal coarctation of aorta
	P712.	Postductal coarctation of aorta
	P713.	Interruption of aortic arch
	P71z.	Coarctation of aorta NOS
	P63..	Congenital aortic valve stenosis
	P602.	Congenital pulmonary stenosis
	P6020	Congenital fusion of pulmonic cusps
	P6021	Congenital fusion of pulmonary valve segment
	P602z	Congenital pulmonary stenosis NOS
	P601.	Congenital atresia of the pulmonary valve
	P6010	Hypoplasia of pulmonary valve
	P601z	Congenital atresia of pulmonary valve NOS
	P54..	Ventricular septal defect
	P540.	Ventricular septal defect, unspecified
	P541.	Interventricular septal defect
	P542.	Left ventricle to right atrial communication
	P543.	Eisenmenger's complex
	P544.	Gerbode's defect
	P545.	Roger's disease
	P54y.	Other specified ventricular septal defect
	P54z.	Ventricular septal defect NOS
	14AV.	History of ventricular septal defect
	P561.	Ostium primum defect
	P55..	Ostium secundum atrial septal defect
	P550.	Atrial septal defect NOS
	P551.	Patent foramen ovale
	P552.	Persistent ostium secundum
	P553.	Lutembacher's syndrome
	P55y.	Other specified ostium secundum atrial septal defect
	P55z.	Ostium secundum atrial septal defect NOS
Height	229..	O/E - height
	2291	O/E-height > 20% below average
	2292	O/E - height 10-20% < average
	2293	O/E -height within 10% average
	2294	O/E-height 10-20% over average
	2295	O/E -height > 20% over average
	229Z.	O/E - height NOS
BMI	22K..	Body Mass Index
	22K4.	Body mass index index 25-29 - overweight
	22K5.	Body mass index 30+ - obesity
	22K6.	Body mass index less than 20
	22K7.	Body mass index 40+ - severely obese
	22K8.	Body mass index 20-24 - normal
Outcome	ICD-10 Code	Description
Congenital disorders	Q35	Cleft palate
	Q35.1	Cleft hard palate
	Q35.3	Cleft soft palate
	Q35.5	Cleft hard palate with cleft soft palate
	Q35.7	Cleft/bivid uvula
	Q35.9	Cleft palate, unspecified
	Q37	Cleft palate with cleft lip
	Q37.0	Cleft hard palate with bilateral cleft lip
	Q37.1	Cleft hard palate with unilateral cleft lip
	Q37.2	Cleft soft palate with bilateral cleft lip
	Q37.3	Cleft soft palate with unilateral cleft lip
	Q37.4	Cleft hard and soft palate with bilateral cleft lip
	Q37.5	Cleft hard and soft palate with unilateral cleft lip
	Q37.8	Unspecified cleft palate with bilateral cleft lip
	Q37.9	Unspecified cleft palate with unilateral cleft lip
	Q38.5	Congenital malformations of palate, not elsewhere classified
	Q36	Cleft lip
	Q36.0	Cleft lip, bilateral
	Q36.1	Cleft lip, median
	Q36.9	Cleft lip, unilateral
	Q54.	Hypospadias
	Q54.0	Hypospadias, balanic
	Q54.1	Hypospadias, penile
	Q54.2	Hypospadias, penoscrotal
	Q54.3	Hypospadias, perineal
	Q54.4	Congenital chordee
	Q54.8	Other hypospadias
	Q54.9	Hypospadias, unspecified
	Q60.	Renal agenesis and other reduction defects of kidney
	Q60.0	Renal agenesis, unilateral
	Q60.1	Renal agenesis, bilateral
	Q60.2	Renal agenesis, unspecified
	Q60.3	Renal hypoplasia, unilateral
	Q60.4	Renal hypoplasia, bilateral
	Q60.5	Renal hypoplasia, unspecified
	Q60.6	Potter syndrome
	Q63.1	Lobulated, fused and horseshoe kidney
	D81.0	Severe combined immunodeficiency [SCID] with reticular dysgenesis
	D81.1	Severe combined immunodeficiency [SCID] with low T- and B- cell numbers
	D81.2	Severe combined immunodeficiency [SCID] with low or normal B cells
	D81.9	Combined immunodeficiency, unspecified
	D82.1	Di George syndrome
	Q21.3	Tetralogy of Fallot
	Q21.8	Other congenital malformations of cardiac septa
	Q25.0	Patent ductus arteriosus
	Q20.0	Common arterial trunk
	Q20.3	Discordant ventriculoarterial connection
	Q22.4	Congenital tricuspid stenosis
	Q22.8	Other congenital malformations of tricuspid valve
	Q22.9	Congenital malformation of tricuspid valve, unspecified
	Q25.1	Coarctation of aorta
	Q25.3	Stenosis of aorta
	Q25.4	Other congenital malformations of aorta
	Q25.6	Stenosis of pulmonary artery
	Q25.7	Other congenital malformations of pulmonary artery
	Q22.1	Congenital pulmonary valve stenosis
	Q23.0	Congenital stenosis of aortic valve
	Q21.0	Ventricular septal defect
	Q21.1	Atrial septal defect
	Q22.6	Hypoplastic right heart syndrome
	Q23.4	Hypoplastic left heart syndrome

## Sheet: Supplementary Table 2
Supplementary Table 2
Phenotype	Description
Symptom severity	A total score of SAPS and SANS lifetime ever global scores
Non-response to antipsychotics	Rated if participant had failed to respond to two antipsychotic trials of sufficient dose and duration, or if the participant had ever received clozapine treatment
Antipsychotic exposure	Duration of time exposed to antipsychotics
Smoking status	Smoking staus
Genotyping platform	Genotyping platform

## Sheet: Supplementary Table 3
Supplementary Table 3
Phenotype	Sample Rate % (n)	Crude population rate % (n)	Age- and sex- standardised population rate %	Crude rate for schizophrenia population % (n)	Age- and sex- standardised rate for schizophrenia population %	SRRsch, gen (95% CI)	SRRsam, sch (95% CI)
Congenital disorders	1.34 (12)	0.56 (21,745)	0.53	0.91 (326)	0.93	1.77 (1.57-1.99)	1.44 (0.81-2.57)
Intellectual disability	1.56 (14)	0.57 (22,142)	0.58	1.73 (623)	1.8	3.11 (3.06-3.11)	0.87 (0.51-1.48)
Ischaemic heart disease	6.93 (62)	5.38 (207,197)	4.46	9.60 (3,449)	6.99	1.57 (1.51-1.63)	0.99 (0.77-1.28)
Epilepsy	4.69 (42)	1.35 (52,020)	1.4	7.31 (2,628)	7.49	5.34 (5.11-5.57)	0.63 (0.46-0.85)
T2DM	17.43 (156)	5.61 (216,187)	5.51	14.73 (5,293)	13.5	2.45 (2.38-2.53)	1.29 (1.10-1.52)
Smoking (current/ex)	86.99 (689)	55.77 (1,649,589)	58.38	83.20 (22,120)	83.87	1.44 (1.42-1.46)	0.92 (0.85-0.99)
Rates of physical health phenotypes in this sample compared to the population rate. Standardisation of rates was performed using the age and sex distribution from the clinical cohort as reference. All rates were ascertained via SAIL. Numbers stated are out of 895 for the sample (except for smoking which was out of 792). Numbers stated for the population rate are out of 3,852,471 (except for smoki…

## Sheet: Supplementary Table 4
Supplementary Table 4
Association analysis results for physical health phenotypes and 500KB and 1MB CNVs. GP/hospital/both in parentheses in the phenotype column refers to the source of diagnostic information used. Effect size refers to odds ratio in all cases except average height and average BMI for which the effect size is standardised Beta. Aff – affected; Unaff – unaffected; 95% CI – 95% confidence interval; p – …
	500KB Deletions					500KB Duplications					1MB Deletions					1MB Duplications
Phenotype		Carriers	Non-carriers	Effect Size	p		Carriers	Non-carriers	Effect Size	p		Carriers	Non-carriers	Effect Size	p		Carriers	Non-carriers	Effect Size	p
				(95% CI)					(95% CI)					(95% CI)					(95% CI)
Average height (GP)		18	599	-0.07	0.06		46	571	-0.05	0.14		5	619	-0.06	0.081		14	610	-0.04	0.21
				(-0.08 – 0.002)					(-0.04 – 0.01)					(-1.32 – 0.08)					(-0.69 – 0.15)
Average BMI		18	606	0.07	0.1		45	579	-0.06	0.14		5	612	0.05	0.26		14	603	-0.03	0.46
log10 (GP)				(-0.01 – 0.07)					(-0.05 – 0.01)					(-0.37 – 1.38)					(-0.73 – 0.33)
Type 2 diabetes mellitus (Both)	Aff	5	125	0.55	0.31	Aff	8	122	-0.12	0.76	Aff	<5	128	1.04	0.23	Aff	<5	129	-0.83	0.29
	Unaff	14	573	(-0.55 – 1.52)		Unaff	43	544	(-0.96 – 0.60)		Unaff	<5	584	(-0.74 – 2.61)		Unaff	16	571	(-3.05 – 0.58)
Smoking (GP)	Aff	15	546	0.02	0.97	Aff	42	519	0.17	0.63	Aff	<5	557	-0.65	0.43	Aff	14	547	0.18	0.76
	Unaff	<5	79	(-0.97 – 1.21)		Unaff	<5	78	(-0.49 – 0.92)		Unaff	<5	81	(-2.17 – 1.10)		Unaff	0	82	(-0.89 – 1.54)
Ischaemic heart disease	Aff	<5	51	0.87	0.27	Aff	5	48	0.39	0.44	Aff	0	53	0.39	0.81	Aff	0	53	-0.93	0.46
(both)	Unaff	17	654	(-0.80 – 2.13)		Unaff	47	624	(-0.67 – 1.29)		Unaff	6	665	(-4.50 – 2.61)		Unaff	17	654	(-5.79 – 1.13)
Congenital disorders (Both)	Aff	<5	8	1.69	0.13	Aff	0	9	-0.29	0.84	Aff	<5	8	2.98	0.018	Aff	0	9	0.83	0.61
	Unaff	18	697	(-0.60 – 3.27)		Unaff	52	663	(-5.15 – 1.81)		Unaff	5	710	(0.62 – 4.76)		Unaff	17	698	(-4.04 – 2.99)
Epilepsy	Aff	<5	37	0.39	0.67	Aff	<5	37	-0.72	0.34	Aff	<5	37	1.64	0.14	Aff	0	38	-0.69	0.59
(Both)	Unaff	18	668	(-1.83 – 1.81)		Unaff	51	635	(-2.92 – 0.64)		Unaff	5	681	(-0.66 – 3.28)		Unaff	17	669	(-5.56 – 1.33)
Intellectual disability	Aff	<5	8	1.83	0.1	Aff	<5	8	0.84	0.39	Aff	<5	8	3.01	0.017	Aff	0	9	0.72	0.66
(Both)	Unaff	18	697	(-0.45 – 3.40)		Unaff	51	664	(-1.42 – 2.36)		Unaff	5	710	(0.67 – 4.76)		Unaff	17	698	(-4.15 – 2.86)

## Sheet: Supplementary Table 5
Supplementary Table 5
Association results for schizophrenia polygenic risk score and physical health phenotypes. AUC – area under the curve, OR – odds ratio, L95 – 95% confidence interval lower bound, U95 – 95% confidence interval upper bound, P – p value.
Phenotype	P-value	Cases	Controls	R2	AUC	OR	L95	U95	P
Smoking	5x10-8	566	164	0.0016	0.5082	1.08	0.91	1.29	0.378
Smoking	1x10-6	566	164	0.0014	0.509	1.08	0.9	1.29	0.414
Smoking	1x10-4	566	164	0.0009	0.5082	1.06	0.89	1.28	0.501
Smoking	1x10-3	566	164	0.0055	0.5267	1.18	0.97	1.43	0.103
Smoking	0.01	566	164	0.0006	0.5054	1.06	0.85	1.33	0.589
Smoking	0.05	566	164	0.0021	0.5161	1.14	0.89	1.46	0.312
Smoking	0.1	566	164	0.0007	0.5088	1.08	0.83	1.39	0.572
Smoking	0.2	566	164	0.0018	0.5143	1.14	0.87	1.49	0.348
Smoking	0.5	566	164	0.0006	0.508	1.08	0.82	1.43	0.578
Congenital	5x10-8	9	721	1e-06	0.5001	1	0.51	1.94	0.993
Congenital	1x10-6	9	721	0.0018	0.5058	1.15	0.59	2.26	0.684
Congenital	1x10-4	9	721	0.0031	0.5127	1.21	0.59	2.47	0.597
Congenital	1x10-3	9	721	0.0151	0.5483	1.6	0.73	2.53	0.243
Congenital	0.01	9	721	0.0177	0.5484	1.81	0.71	4.6	0.213
Congenital	0.05	9	721	0.0086	0.5285	1.58	0.57	4.36	0.378
Congenital	0.1	9	721	0.0252	0.5662	2.26	0.79	6.48	0.131
Congenital	0.2	9	721	0.0278	0.5665	2.46	0.81	7.46	0.113
Congenital	0.5	9	721	0.0179	0.5538	2.09	0.67	6.5	0.201
ID	5x10-8	14	881	0.0032	0.5011	1.2	6.23	2.3	0.588
ID	1x10-6	14	881	-4e-05	0.4982	0.99	0.52	1.9	0.986
ID	1x10-4	14	881	7e-05	0.501	1.04	0.52	2.05	0.921
ID	1x10-3	14	881	0.0018	0.4929	0.85	0.39	1.84	0.68
ID	0.01	14	881	0.0048	0.5169	0.78	0.32	1.86	0.57
ID	0.05	14	881	0.0101	0.5141	0.61	0.22	1.68	0.337
ID	0.1	14	881	0.0042	0.5065	0.72	0.25	2.09	0.543
ID	0.2	14	881	0.005	0.5219	0.72	0.23	2.21	0.561
ID	0.5	14	881	0.0002	0.498	0.92	0.28	2.97	0.884
Epilepsy	5x10-8	37	693	1e-06	0.5027	1	0.72	1.39	0.988
Epilepsy	1x10-6	37	693	0.0009	0.4983	0.92	0.66	1.28	0.636
Epilepsy	1x10-4	37	693	0.0026	0.5066	1.15	0.81	1.62	0.436
Epilepsy	1x10-3	37	693	1e-06	0.5	1	0.69	1.44	0.981
Epilepsy	0.01	37	693	0.0051	0.5169	1.26	0.82	1.94	0.286
Epilepsy	0.05	37	693	0.002	0.5117	1.17	0.73	1.88	0.516
Epilepsy	0.1	37	693	0.0033	0.5221	1.24	0.86	2.03	0.395
Epilepsy	0.2	37	693	0.002	0.5171	1.18	0.71	1.98	0.521
Epilepsy	0.5	37	693	0.0011	0.5078	1.13	0.66	1.93	0.647
T2DM	5x10-8	181	592	0.0011	0.5024	0.93	0.77	1.13	0.472
T2DM	1x10-6	181	592	0.0015	0.5079	0.92	0.76	1.12	0.403
T2DM	1x10-4	181	592	0.006	0.5163	0.84	0.69	1.03	0.095
T2DM	1x10-3	181	592	0.0044	0.5129	0.86	0.69	1.06	0.151
T2DM	0.01	181	592	0.0008	0.5036	0.93	0.73	1.18	0.532
T2DM	0.05	181	592	0.0012	0.5034	0.9	0.69	1.18	0.451
T2DM	0.1	181	592	0.0015	0.5057	0.89	6.73	1.17	0.402
T2DM	0.2	181	592	0.0004	0.5015	0.94	0.7	1.25	0.658
T2DM	0.5	181	592	0.0003	0.5007	0.95	0.7	1.28	0.716
IHD	5x10-8	52	678	0.0351	0.5243	1.65	1.22	2.24	0.0013
IHD	1x10-6	52	678	0.0034	0.5029	1.16	0.87	1.55	0.305
IHD	1x10-4	52	678	0.0009	0.5003	1.08	0.81	1.46	0.595
IHD	1x10-3	52	678	0.0109	0.5066	1.36	0.98	1.9	0.067
IHD	0.01	52	678	0.0106	0.5052	1.42	0.97	2.09	0.073
IHD	0.05	52	678	0.0075	0.497	1.39	0.91	2.13	0.13
IHD	0.1	52	678	0.0066	0.4989	1.38	0.88	2.16	0.156
IHD	0.2	52	678	0.0096	0.5016	1.55	0.97	2.49	0.068
IHD	0.5	52	678	0.0155	0.5022	1.72	1.05	2.82	0.031

## Sheet: Supplementary Table 6
Supplementary Table 6
				Schizophrenia PRS						Symptom severity				Antipsychotic exposure				Non-response to antipsychotics				Smoking
Phenotype	P-value	Cases	Controls	R2	AUC	OR	L95	U95	P	OR	L95	U95	P	OR	L95	U95	P	OR	L95	U95	P	OR	L95	U95	P
Smoking	5x10-8	431	116	0.0027	0.5081	1.11	0.9	1.37	0.324	1.03	0.99	1.08	0.107	0.99	0.998	1.002	0.892	0.8	0.516	1.271	0.359
Smoking	1x10-6	431	116	0.0014	0.5049	1.08	0.87	1.33	0.487	1.03	0.99	1.076	0.108	0.99	0.99	1.002	0.907	0.81	0.515	1.269	0.356
Smoking	1x10-4	431	116	0.0052	0.5187	1.16	0.94	1.45	0.172	1.03	0.99	1.08	0.108	0.99	0.98	1	0.793	0.8	0.51	1.27	0.349
Smoking	1x10-3	431	116	0.0081	0.5249	1.22	0.96	1.54	0.089	1.03	0.99	1.08	0.12	0.99	0.99	1	0.767	0.79	0.51	1.25	0.328
Smoking	0.01	431	116	0.0006	0.5078	1.07	0.82	1.39	0.631	1.03	0.99	1.07	0.118	0.99	0.99	1	0.885	0.8	0.51	1.26	0.345
Smoking	0.05	431	116	0.0006	0.5065	1.07	0.79	1.43	0.655	1.03	0.99	1.07	0.113	0.99	0.99	1	0.889	0.81	0.51	1.27	0.351
Smoking	0.1	431	116	3e-05	0.4988	0.99	0.73	1.33	0.924	1.03	0.99	1.08	0.11	0.99	0.99	1	0.905	0.81	0.51	1.26	0.349
Smoking	0.2	431	116	0.0002	0.5039	1.05	0.76	1.44	0.773	1.03	0.99	1.07	0.118	0.99	0.99	1	0.892	0.81	0.51	1.27	0.349
Smoking	0.5	431	116	9e-05	0.4988	0.97	0.7	1.34	0.853	1.03	0.99	1.08	0.108	0.99	0.98	1	0.903	0.81	0.52	1.27	0.35
Congenital	5x10-8	9	538	3e-05	0.4974	0.95	0.48	1.86	0.876	0.97	0.85	1.1	0.609	1	0.99	1.01	0.423	1.03	0.23	0.58	0.968	2.34	0.29	19.97	0.423
Congenital	1x10-6	9	538	4.4509e-05	0.4996	1.02	0.53	1.98	0.95	0.97	0.85	1.1	0.615	1	0.99	1.01	0.426	1.02	0.23	4.55	0.976	2.37	0.28	19.83	0.426
Congenital	1x10-4	9	538	0.0011	0.5012	1.12	0.54	2.34	0.755	0.97	0.85	1.1	0.613	1	0.99	1.01	0.45	1.04	0.23	4.66	0.959	2.34	0.28	19.63	0.433
Congenital	1x10-3	9	538	0.0127	0.511	1.54	0.68	3.51	0.2999	0.97	0.85	1.1	0.609	1	0.99	1.01	0.531	1.05	0.23	4.78	0.945	2.36	0.28	20.07	0.432
Congenital	0.01	9	538	0.0151	0.5199	1.73	0.66	4.59	0.2675	0.96	0.84	1.09	0.571	1	0.99	1.01	0.441	1.02	0.23	4.62	0.979	2.61	0.29	22.98	0.406
Congenital	0.05	9	538	0.007	0.5055	1.49	0.54	4.16	0.442	0.96	0.84	1.09	0.571	1	0.99	1.01	0.441	1.02	0.23	4.56	0.979	2.48	0.29	21.23	0.406
Congenital	0.1	9	538	0.02197	0.5188	2.12	0.72	6.33	0.177	0.96	0.84	1.09	0.516	1	0.99	1.01	0.451	1.04	0.23	4.66	0.962	2.62	0.29	22.97	0.385
Congenital	0.2	9	538	0.0226	0.5208	2.19	0.71	6.78	0.171	0.98	0.84	1.09	0.512	1	0.99	1.01	0.466	1.04	0.23	4.68	0.961	2.47	0.29	21.4	0.41
Congenital	0.5	9	538	0.0144	0.5135	1.88	0.61	5.73	0.269	0.96	0.84	1.09	0.53	1	0.99	1.01	0.436	1.04	0.23	4.64	0.961	2.44	0.29	20.77	0.416
ID	5x10-8	7	602	-0.0003	0.4972	0.95	0.43	2.07	0.891	1.22	1.04	1.43	0.015	1	0.99	1.01	0.689					1.39	0.16	12.28	0.769
ID	1x10-6	7	602	0.0125	0.5065	0.67	0.29	1.52	0.3394	1.22	1.04	1.43	0.0142	1	0.99	1.01	0.703					1.47	0.16	13.25	0.7331
ID	1x10-4	7	602	0.0047	0.4961	0.79	0.35	1.76	0.561	1.22	1.04	1.44	0.0139	1	0.99	1.01	0.6522					1.36	0.15	12.1	0.7799
ID	1x10-3	7	602	0.0114	0.5002	0.66	0.27	1.63	0.368	1.24	1.05	1.46	0.0118	1	0.99	1.01	0.614					1.47	0.16	13.23	0.729
ID	0.01	7	602	0.0129	0.5056	0.6	0.21	1.69	0.3349	1.24	1.05	1.46	0.00118	1	0.99	1.01	0.605					1.41	0.16	12.48	0.759
ID	0.05	7	602	0.0193	0.5051	0.49	0.15	1.61	0.24	1.24	1.05	1.47	0.0113	1	0.99	1.01	0.634					1.43	0.16	12.75	0.75
ID	0.1	7	602	0.0095	0.4994	0.59	0.18	2.03	0.41	1.23	1.05	1.45	0.012	1	0.99	1.01	0.65					1.39	0.16	12.35	0.77
ID	0.2	7	602	0.0142	0.5013	0.51	0.14	1.89	0.315	1.24	1.05	1.46	0.0117	1	0.99	1.01	0.647					1.43	0.16	12.78	0.748
ID	0.5	7	602	0.0035	0.4987	0.71	0.18	2.72	0.614	1.23	1.04	1.44	0.013	1	0.99	1.01	0.671					1.39	0.16	12.28	0.769
Epilepsy	5x10-8	31	516	0.0015	0.4924	0.9	0.62	1.31	0.587	0.97	0.91	1.05	0.48	1	0.99	1.01	0.207	2.53	1.16	5.48	0.019	1.99	0.67	5.89	0.217
Epilepsy	1x10-6	31	516	0.0023	0.494	0.88	0.61	1.28	0.5	0.98	0.91	1.05	0.484	1	0.99	1	0.213	2.53	1.16	5.49	0.0191	1.98	0.67	5.88	0.218
Epilepsy	1x10-4	31	516	0.0005	0.5044	1.07	0.72	1.57	0.743	0.87	0.91	1.05	0.49	1	0.99	1.01	0.227	2.52	1.16	5.48	0.0195	1.94	0.65	5.75	0.234
Epilepsy	1x10-3	31	516	0.0007	0.4944	0.92	0.61	1.4	0.714	0.98	0.91	1.05	0.498	1	0.99	1.01	0.203	2.54	1.17	5.51	0.0186	1.98	0.67	5.89	0.218
Epilepsy	0.01	31	516	0.0039	0.5172	1.24	0.76	2.04	0.384	0.97	0.91	1.04	0.436	1	0.99	1	0.2356	2.5	1.15	5.45	0.0212	1.93	0.65	5.73	0.234
Epilepsy	0.05	31	516	0.0011	0.5049	1.32	0.66	1.93	0.647	0.97	0.91	1.04	0.456	1	0.99	1.01	0.219	2.52	1.16	5.49	0.0195	1.95	0.66	5.77	0.229
Epilepsy	0.1	31	516	0.0012	0.5039	1.15	0.66	1.99	0.629	0.97	0.91	1.04	0.4559	1	0.99	1.01	0.22	2.53	1.16	5.5	0.0192	1.96	0.66	5.81	0.224
Epilepsy	0.2	31	516	0.0005	0.5012	1.09	0.61	1.97	0.751	0.97	0.91	1.05	0.468	1	0.99	1.01	0.219	2.52	1.16	5.49	0.0194	1.96	0.66	5.79	0.226
Epilepsy	0.5	31	516	0.0005	0.4994	1.09	0.6	1.99	0.758	0.97	0.91	1.05	0.468	1	0.99	1.01	0.214	2.52	1.16	5.48	0.0194	1.96	0.66	5.81	0.225
Type 2 DM	5x10-8	94	448	0.0011	0.4993	0.93	0.73	1.17	0.527	1.02	0.98	1.69	0.349	1	0.99	1	0.442	2.93	1.78	4.84	<0.0001	1.41	0.76	2.61	0.269
Type 2 DM	1x10-6	94	448	0.0044	0.499	0.86	0.67	1.09	0.207	1.02	0.98	1.07	0.352	1	0.99	1	0.453	2.92	1.77	4.81	<0.0001	1.42	0.77	2.63	0.259
Type 2 DM	1x10-4	94	448	0.0095	0.505	0.79	0.62	1.1	0.066	1.02	0.98	1.07	0.337	1	0.99	1	0.353	2.96	1.79	4.89	<0.0001	1.43	0.77	2.63	0.256
Type 2 DM	1x10-3	94	448	0.0105	0.5082	0.77	0.59	1	0.053	1.02	0.98	1.07	0.298	1	0.99	1	0.345	3	1.82	4.96	<0.0001	1.45	0.79	2.71	0.2252
Type 2 DM	0.01	94	448	0.0023	0.499	0.87	0.64	1.18	0.377	1.02	0.98	1.07	0.302	1	0.99	1	0.417	2.96	1.79	4.88	<0.0001	1.41	0.77	2.61	0.269
Type 2 DM	0.05	94	448	0.0012	0.4991	0.89	0.65	1.24	0.514	1.02	0.98	1.07	0.308	1	0.99	1	0.435	2.94	1.79	4.85	<0.0001	1.4	0.76	2.85	0.279
Type 2 DM	0.1	94	448	0.0006	0.4994	0.92	0.66	1.29	0.648	1.02	0.98	1.07	0.323	1	0.99	1	0.435	2.94	1.79	4.85	<0.0001	1.39	0.76	2.58	0.248
Type 2 DM	0.2	94	448	0.0002	0.5003	0.95	0.67	1.36	0.796	1.02	0.98	1.69	0.335	1	0.99	1	0.438	2.95	1.79	4.86	<0.0001	1.39	0.76	2.58	0.282
Type 2 DM	0.5	94	448	3.447e-06	0.5001	0.99	0.69	1.43	0.972	1.02	0.98	1.07	0.348	1	0.99	1	0.444	2.95	1.79	4.86	<0.0001	1.39	0.76	2.58	0.282
IHD	5x10-8	42	505	0.0302	0.5166	1.62	1.14	2.29	0.007	0.97	0.91	1.04	0.393	1	0.99	1	0.339	1.58	0.75	3.33	0.226	3	1	8.96	0.0491
IHD	1x10-6	42	505	0.0011	0.5015	1.09	0.78	1.54	0.596	0.97	0.91	1.03	0.351	1	0.99	1.01	0.279	1.49	0.72	3.12	0.2798	3.07	1.03	9.12	0.0432
IHD	1x10-4	42	505	1.884e-05	0.5001	0.98	0.7	1.39	0.95	0.97	0.91	1.03	0.343	1	0.99	1	0.281	1.48	0.71	3.08	0.293	3.06	1.03	9.09	0.0436
IHD	1x10-3	42	505	0.0061	0.5051	1.23	0.87	1.85	0.22	0.97	0.91	1.03	0.317	1	0.99	1.01	0.352	1.49	0.71	3.09	0.289	3	1.01	8.92	0.0481
IHD	0.01	42	505	0.0076	0.5076	1.37	0.87	2.18	0.175	0.96	0.9	1.03	0.267	1	0.99	1	0.304	1.51	0.72	3.16	0.273	3.07	1.03	9.14	0.0433
IHD	0.05	42	505	0.0037	0.5039	1.27	0.78	2.09	0.338	0.96	0.9	1.03	0.286	1	0.99	1	0.283	1.51	0.72	3.14	0.2758	3.03	1.02	9.01	0.0462
IHD	0.1	42	505	0.0023	0.5039	1.22	0.73	2.04	0.449	0.97	0.9	1.03	0.304	1	0.99	1	0.288	1.51	0.72	3.14	0.275	3.07	1.03	9.12	0.0437
IHD	0.2	42	505	0.0047	0.5048	1.35	0.78	2.32	0.285	0.97	0.9	1.03	0.292	1	0.99	1	0.293	1.49	0.72	3.14	0.281	3.08	1.03	9.19	0.0435
IHD	0.5	42	505	0.0101	0.5083	1.57	0.89	2.75	0.116	0.96	0.9	1.03	0.263	1	0.99	1	0.266	1.5	0.72	3.48	0.279	3.17	1.05	9.51	0.0399
